# Supplementary material for: Fecal microbiota characteristics of Chinese patients with primary IgA nephropathy: a cross-sectional study
Source: BMC Nephrol. 2020 Mar 13;21:97. doi: 10.1186/s12882-020-01741-9 (PMC7071635; doi:10.1186/s12882-020-01741-9)
Supplement: Supplementary file 1 — Additional file 1: Supplementary materials 1. Comparison of all genera between our result and public database. [file 12882_2020_1741_MOESM1_ESM.xlsx]

## Sheet: Sheet1
Common Genus	Specfic Genus
Acidaminococcus	Acetanaerobacterium
Actinomyces	Allisonella
Adlercreutzia	Alloprevotella
Aggregatibacter	Anaeroglobus
Akkermansia	brachy_group
Alistipes	Burkholderia-Paraburkholderia
Anaerofilum	Butyricicoccus
Anaerostipes	Butyricimonas
Anaerotruncus	Candidatus_Soleaferrea
Atopobium	Candidatus_Stoquefichus
Bacillus	Caproiciproducens
Bacteroides	Christensenellaceae_R-7_group
Barnesiella	Clostridium_sensu_stricto_1
Bifidobacterium	Coprobacter
Bilophila	Coprococcus_1
Blautia	Coprococcus_2
Bradyrhizobium	Coprococcus_3
Brevundimonas	coprostanoligenes_group
Butyrivibrio	Defluviitaleaceae_UCG-011
Campylobacter	Dielma
Catenibacterium	Edwardsiella
Christensenella	Eisenbergiella
Cloacibacillus	eligens_group
Collinsella	Enhydrobacter
Comamonas	Enterobacter
Coprobacillus	Enterorhabdus
Desulfovibrio	Erysipelotrichaceae_UCG-003
Dialister	Erysipelotrichaceae_UCG-004
Dorea	Family_XIII_AD3011_group
Eggerthella	Family_XIII_UCG-001
Enterococcus	fissicatena_group
Erysipelatoclostridium	Flavonifractor
Escherichia-Shigella	Fusicatenibacter
Eubacterium	gauvreauii_group
Faecalibacterium	gnavus_group
Faecalitalea	gut_metagenome
Fusobacterium	hallii_group
Gardnerella	Howardella
Gemella	Hungatella
Gordonibacter	Hydrogenoanaerobacterium
Haemophilus	innocuum_group
Holdemanella	Intestinimonas
Holdemania	Lachnospira
Intestinibacter	Lachnospiraceae_FCS020_group
Klebsiella	Lachnospiraceae_ND3007_group
Lachnoclostridium	Lachnospiraceae_NK4A136_group
Lachnoclostridium_10	Lachnospiraceae_UCG-003
Lactobacillus	Lachnospiraceae_UCG-004
Lactococcus	Lachnospiraceae_UCG-010
Lactonifactor	Megamonas
Leuconostoc	Mobilitalea
Marvinbryantia	Moryella
Megasphaera	nodatum_group
Methanobrevibacter	Oribacterium
Morganella	Oscillospira
Neisseria	oxidoreducens_group
Odoribacter	Peptoclostridium
Oscillibacter	Phascolarctobacterium
Oxalobacter	Prevotellaceae_NK3B31_group
Parabacteroides	Prevotellaceae_UCG-001
Paraprevotella	Ralstonia
Parasutterella	rectale_group
Parvimonas	Rikenellaceae_RC9_gut_group
Peptococcus	Robinsoniella
Peptostreptococcus	ruminantium_group
Plesiomonas	Ruminococcaceae_NK4A214_group
Prevotella	Sarcina
Prevotella_2	Selenomonas_3
Prevotella_9	Sellimonas
Proteus	Senegalimassilia
Pseudoflavonifractor	Sneathia
Pseudomonas	Solobacterium
Pyramidobacter	TM7_phylum_sp_oral_clone_DR034
Roseburia	torques_group
Rothia	Turicibacter
Ruminiclostridium_5	Tyzzerella_3
Ruminiclostridium_6	Tyzzerella_4
Ruminiclostridium_9	ventriosum_group
Ruminococcaceae_UCG-002	xylanophilum_group
Ruminococcaceae_UCG-003
Ruminococcaceae_UCG-004
Ruminococcaceae_UCG-005
Ruminococcaceae_UCG-007
Ruminococcaceae_UCG-008
Ruminococcaceae_UCG-009
Ruminococcaceae_UCG-010
Ruminococcaceae_UCG-013
Ruminococcaceae_UCG-014
Ruminococcus_1
Ruminococcus_2
Shuttleworthia
Slackia
Sphingomonas
Streptococcus
Subdoligranulum
Sutterella
Terrisporobacter
Tyzzerella
Veillonella
Victivallis
Weissella
